# Supplementary material for: Genome-wide identification of the wall-associated kinase gene family and their expression patterns under various abiotic stresses in soybean (Glycine max (L.) Merr)
Source: Front Plant Sci. 2025 Jan 16;15:1511681. doi: 10.3389/fpls.2024.1511681 (PMC11779729; doi:10.3389/fpls.2024.1511681)
Supplement: Supplementary file 1 [file DataSheet1.xlsx]

## Sheet: Table S1
Table S1 The sequences of the primers used for the qRT-PCR analysis
Gene name	Forward primer	Reverse primer
GmWAK1	GTGGCCGAGCTTGCATTTAG	AATCGGTGAAGCCGTGAGAG
GmWAK2	CACGGATACTGTAGCGACCC	GCACCACCGAGAAGTGAAGA
GmWAK12	CAGAGGGTGTTGTTTGGGACT	TGCATCGTACCGCACATCAA
GmWAK15	CTCTGTCACGGTTCCCTTCC	AGAAGAGGTTCGGTTGCAGG
GmWAK25	TGGTGCTAGAGGGACAGTTG	TACTTTGCCTTCCTCCGACC
GmWAK38	TAGCCAAAGAGCGTGAAGGG	CTTGACAGCCACAACAGTGC
GmWAK39	CACCCAAGAAGAGCCGTCAA	TCTTTCTCCGCACAAGCACA
GmWAK40	ACCGAGCAATCGTTCATACA	TCAGGCTTAGGGGCATTTTTCT
GmWAK41	CGCTTCCAGTCACATGCTTC	ACCAAGTCTAAATTTTGGGTCTCT
GmWAK42	CTCAGAAGATTTGTTTATGGTCCTT	ATCGAGGACGCTGTCGTAAG
GmWAK45	GATGCTTCAATGCTCCCGTG	TTTCCCTCGTTCAGTGGGGT
GmWAK46	CAGATGCTTGAATGCTCCTCC	GCAGCTTGGACCATATCCCAC
GmWAK47	TACGACAGCGTCCTCGGTTT	GCAGGTCGTATGCCGTAACT
GmWAK48	GGGAGGAAAGGCCTGGTATG	CCTGCATTGGTCCTTGGTTG
GmWAK50	AAGCCAGTCTCACAACTCCG	TGAAGCACCCCATTCGAGAC
GmWAK52	TGCGAAATCTTCAGTGGGGT	TGACAACACCCTATCCCCGT
GmWAK53	AGAACACTGCCTGGATGCAA	AAACAGGGTCGTTGATCGGG
GmWAK71	TGTGGAAGCCTGCGATAAGC	AGAAGAATAGGCGGTGGTGG
GmGAPDH	TGGACACTGGAAGCATCACG	AACAGTCTTCTGGGTAGCGG

## Sheet: Table S2
Table S2 The characteristics of 74 GmWAK genes in soybean
Gene name	Gene ID	Group	Chromosome	Gene position	Exon number	CDS length	Protein length	Molecular mass(kDa)	Theoretical pI	Instability Index	Grand average of hydropathicity (GRAVY)	Subcellular localization	Domain structure
GmWAK1	glyma.Wm82.gnm4.ann1.Glyma.01G182400	IV	Gm01	52913113:52919765	4	2082	694	76.7544	8.1	41.2	-0.167	Cell membrane	signal_peptide+EGF+transmembrane_domain+Pkinase
GmWAK2	glyma.Wm82.gnm4.ann1.Glyma.02G024400	IV	Gm02	2145325:2147943	1	1845	615	68.1672	7.37	40.6	-0.181	Cell membrane	signal_peptide+transmembrane_domain+GUB_WAK_bind+WAK_assoc+Pkinase
GmWAK3	glyma.Wm82.gnm4.ann1.Glyma.02G061700	IV	Gm02	5550322:5555012	4	2124	708	78.6685	6.7	46.63	-0.162	Cell membrane	signal_peptide+EGF+transmembrane_domain+Pkinase
GmWAK4	glyma.Wm82.gnm4.ann1.Glyma.02G088700	IV	Gm02	7758839:7761943	4	2046	682	75.6784	5.4	46.37	-0.232	Cell membrane	signal_peptide+GUB_WAK_bind+WAK_assoc+transmembrane_domain+Pkinase
GmWAK5	glyma.Wm82.gnm4.ann1.Glyma.02G100300	III	Gm02	9401399:9406169	4	2142	714	82.4758	6.63	40.46	-0.178	Cell membrane	signal_peptide+GUB_WAK_bind+transmembrane_domain+transmembrane_domain+Pkinase
GmWAK6	glyma.Wm82.gnm4.ann1.Glyma.02G100400	III	Gm02	9406846:9409197	2	1809	603	67.8562	6	38.41	-0.069	Cell membrane	signal_peptide+GUB_WAK_bind+transmembrane_domain+Pkinase
GmWAK7	glyma.Wm82.gnm4.ann1.Glyma.03G188700	IV	Gm03	41143789:41146087	1	1881	627	70.8774	8.36	33.53	-0.177	Cell membrane	signal_peptide+GUB_WAK_bind+transmembrane_domain+Pkinase
GmWAK8	glyma.Wm82.gnm4.ann1.Glyma.03G261900	IV	Gm03	46685150:46688975	4	2100	700	77.3906	5.67	47.23	0.057	Cell membrane	transmembrane_domain+transmembrane_domain+GUB_WAK_bind+transmembrane_domain+Pkinase
GmWAK9	glyma.Wm82.gnm4.ann1.Glyma.04G035100	IV	Gm04	2788631:2794989	4	2136	712	78.4434	8.53	48.29	-0.215	Cell membrane	transmembrane_domain+EGF+transmembrane_domain+Pkinase
GmWAK10	glyma.Wm82.gnm4.ann1.Glyma.04G244000	I	Gm04	49995618:49998300	3	1629	543	60.1567	7.92	41.54	-0.141	Cell membrane	signal_peptide+GUB_WAK_bind+EGF+EGF_CA+transmembrane_domain+Pkinase
GmWAK11	glyma.Wm82.gnm4.ann1.Glyma.04G244100	I	Gm04	50002793:50006076	3	2241	747	82.9606	6.27	41.2	-0.151	Cell membrane	signal_peptide+GUB_WAK_bind+EGF+EGF+transmembrane_domain+Pkinase
GmWAK12	glyma.Wm82.gnm4.ann1.Glyma.05G237100	III	Gm05	41389035:41393510	3	2007	669	73.592	8.75	38.64	-0.148	Cell membrane	transmembrane_domain+GUB_WAK_bind+WAK_assoc+transmembrane_domain+Pkinase
GmWAK13	glyma.Wm82.gnm4.ann1.Glyma.06G035000	IV	Gm06	2695287:2701323	4	2127	709	78.2804	8.57	46.24	-0.197	Cell membrane	transmembrane_domain+EGF+transmembrane_domain+Pkinase
GmWAK14	glyma.Wm82.gnm4.ann1.Glyma.06G119200	I	Gm06	9676126:9679541	3	2256	752	83.5409	5.91	40.22	-0.194	Cell membrane	signal_peptide+GUB_WAK_bind+EGF+EGF_CA+transmembrane_domain+Pkinase
GmWAK15	glyma.Wm82.gnm4.ann1.Glyma.06G119300	I	Gm06	9681499:9684842	3	2259	753	82.0601	5.62	33.79	-0.089	Cell membrane	signal_peptide+GUB_WAK_bind+EGF+EGF_CA+transmembrane_domain+Pkinase
GmWAK16	glyma.Wm82.gnm4.ann1.Glyma.07G094100	III	Gm07	8640536:8644853	3	1917	639	72.2155	6.2	44.58	-0.215	Cell membrane	signal_peptide+GUB_WAK_bind+WAK_assoc+transmembrane_domain+Pkinase
GmWAK17	glyma.Wm82.gnm4.ann1.Glyma.07G094200	III	Gm07	8645466:8651338	3	1836	612	68.1472	7.98	41.61	-0.079	Cell membrane	signal_peptide+transmembrane_domain+GUB_WAK_bind+Pkinase
GmWAK18	glyma.Wm82.gnm4.ann1.Glyma.07G094500	III	Gm07	8663471:8669226	4	1971	657	73.4101	6.84	35.97	-0.179	Cell membrane	signal_peptide+GUB_WAK_bind+WAK_assoc+transmembrane_domain+transmembrane_domain+Pkinase
GmWAK19	glyma.Wm82.gnm4.ann1.Glyma.07G095000	III	Gm07	8697078:8708892	3	1911	637	71.3761	7.17	39.71	-0.223	Cell membrane	signal_peptide+GUB_WAK_bind+WAK_assoc+transmembrane_domain+Pkinase
GmWAK20	glyma.Wm82.gnm4.ann1.Glyma.07G095200	III	Gm07	8742637:8755910	3	1878	626	70.0127	8.27	43.24	-0.164	Cell membrane	signal_peptide+GUB_WAK_bind+WAK_assoc+Pkinase
GmWAK21	glyma.Wm82.gnm4.ann1.Glyma.07G095400	III	Gm07	8763288:8773861	3	1986	662	74.6885	9.2	44.96	-0.173	Cell membrane	signal_peptide+GUB_WAK_bind+WAK_assoc+transmembrane_domain+Pkinase
GmWAK22	glyma.Wm82.gnm4.ann1.Glyma.07G095900	IV	Gm07	8830063:8844857	4	2112	704	78.5233	6.22	42.38	-0.293	Cell membrane	signal_peptide+GUB_WAK_bind+WAK_assoc+transmembrane_domain+Pkinase
GmWAK23	glyma.Wm82.gnm4.ann1.Glyma.07G136900	IV	Gm07	16078826:16084987	3	1944	648	72.0008	8.88	39.46	-0.177	Cell membrane	signal_peptide+GUB_WAK_bind+transmembrane_domain+Pkinase
GmWAK24	glyma.Wm82.gnm4.ann1.Glyma.08G044200	III	Gm08	3497956:3502261	3	1992	664	73.2318	8.75	40.03	-0.102	Cell membrane	transmembrane_domain+GUB_WAK_bind+WAK_assoc+transmembrane_domain+Pkinase
GmWAK25	glyma.Wm82.gnm4.ann1.Glyma.08G044300	III	Gm08	3504982:3507623	3	1896	632	70.0208	6.92	40.9	-0.203	Cell membrane	signal_peptide+GUB_WAK_bind+WAK_assoc+transmembrane_domain+Pkinase
GmWAK26	glyma.Wm82.gnm4.ann1.Glyma.08G094400	IV	Gm08	7179184:7183519	4	1989	663	74.1188	5.62	44.38	-0.336	Cell membrane	transmembrane_domain+GUB_WAK_bind+WAK_assoc+transmembrane_domain+Pkinase
GmWAK27	glyma.Wm82.gnm4.ann1.Glyma.09G014900	II	Gm08	1133960:1143120	4	2289	763	85.6488	6.26	33.35	-0.275	Cell membrane	transmembrane_domain+GUB_WAK_bind+Pkinase
GmWAK28	glyma.Wm82.gnm4.ann1.Glyma.09G027500	II	Gm09	2233018:2236221	3	2166	722	81.7837	7.1	38.37	-0.193	Cell membrane	transmembrane_domain+GUB_WAK_bind+transmembrane_domain+Pkinase
GmWAK29	glyma.Wm82.gnm4.ann1.Glyma.09G027600	II	Gm09	2245407:2252404	4	2205	735	83.07	6.25	37.29	-0.25	Cell membrane	signal_peptide+GUB_WAK_bind+transmembrane_domain+Pkinase
GmWAK30	glyma.Wm82.gnm4.ann1.Glyma.09G027700	II	Gm09	2255092:2260995	4	2127	709	80.1668	7.91	36.24	-0.248	Cell membrane	signal_peptide+GUB_WAK_bind+transmembrane_domain+Pkinase
GmWAK31	glyma.Wm82.gnm4.ann1.Glyma.09G027800	II	Gm09	2275354:2286528	4	1662	554	62.566	8.36	25.79	-0.177	Cell membrane	signal_peptide+GUB_WAK_bind+transmembrane_domain+Pkinase
GmWAK32	glyma.Wm82.gnm4.ann1.Glyma.09G027900	II	Gm09	2291464:2295505	4	2226	742	83.5355	6.11	33.01	-0.229	Cell membrane	signal_peptide+GUB_WAK_bind+transmembrane_domain+Pkinase
GmWAK33	glyma.Wm82.gnm4.ann1.Glyma.09G116300	IV	Gm09	27827942:27837434	4	1998	666	74.0676	8.53	40.02	-0.25	Cell membrane	transmembrane_domain+GUB_WAK_bind+WAK_assoc+transmembrane_domain+Pkinase
GmWAK34	glyma.Wm82.gnm4.ann1.Glyma.09G181600	IV	Gm09	41547754:41558349	4	2106	702	78.3488	5.83	44.07	-0.32	Cell membrane	GUB_WAK_bind+WAK_assoc+transmembrane_domain+Pkinase
GmWAK35	glyma.Wm82.gnm4.ann1.Glyma.09G181960	III	Gm09	41583051:41601192	3	1998	666	74.2529	6.42	38.84	-0.249	Cell membrane	signal_peptide+GUB_WAK_bind+WAK_assoc+Pkinase
GmWAK36	glyma.Wm82.gnm4.ann1.Glyma.10G271200	IV	Gm10	49415979:49426639	6	2580	860	96.6944	6.12	41.93	-0.334	Cell membrane	WAK_assoc+Pkinase
GmWAK37	glyma.Wm82.gnm4.ann1.Glyma.10G271600	III	Gm10	49460411:49477825	3	1884	628	70.2649	8.06	46.76	-0.102	Cell membrane	GUB_WAK_bind+WAK_assoc+Pkinase
GmWAK38	glyma.Wm82.gnm4.ann1.Glyma.11G223200	IV	Gm11	36704623:36707831	3	1947	649	70.4589	7.68	38.96	-0.026	Cell membrane	signal_peptide+GUB_WAK_bind+TM_EGF+transmembrane_domain+Pkinase
GmWAK39	glyma.Wm82.gnm4.ann1.Glyma.12G198000	III	Gm12	37359616:37364039	8	2961	987	111.096	5.57	46.74	-0.351	Cell membrane	signal_peptide+B_lectin+S_locus_glycop+PAN+GUB_WAK_bind+transmembrane_domain+Pkinase
GmWAK40	glyma.Wm82.gnm4.ann1.Glyma.12G198100	III	Gm12	37367649:37387652	8	2958	986	110.865	5.61	48.29	-0.352	Cell membrane	signal_peptide+B_lectin+S_locus_glycop+PAN+GUB_WAK_bind+transmembrane_domain+Pkinase
GmWAK41	glyma.Wm82.gnm4.ann1.Glyma.13G032600	III	Gm13	9514747:9519782	3	2025	675	76.81	6.32	40.2	-0.187	Cell membrane	signal_peptide+GUB_WAK_bind+transmembrane_domain+Pkinase
GmWAK42	glyma.Wm82.gnm4.ann1.Glyma.13G032700	III	Gm13	9523509:9525836	2	1851	617	69.9274	6.76	36.37	-0.164	Cell membrane	signal_peptide+GUB_WAK_bind+transmembrane_domain+Pkinase
GmWAK43	glyma.Wm82.gnm4.ann1.Glyma.13G033000	III	Gm13	9553455:9558776	4	2094	698	79.5984	6.35	37.15	-0.157	Cell membrane	signal_peptide+GUB_WAK_bind+transmembrane_domain+Pkinase
GmWAK44	glyma.Wm82.gnm4.ann1.Glyma.13G033200	III	Gm13	9593629:9596269	2	1845	615	70.0608	7.77	39.28	-0.189	Cell membrane	signal_peptide+GUB_WAK_bind+transmembrane_domain+Pkinase
GmWAK45	glyma.Wm82.gnm4.ann1.Glyma.13G033400	III	Gm13	9611670:9615749	4	2121	707	80.9821	6.84	37.52	-0.182	Cell membrane	signal_peptide+GUB_WAK_bind+transmembrane_domain+Pkinase
GmWAK46	glyma.Wm82.gnm4.ann1.Glyma.13G033500	III	Gm13	9621127:9625126	4	2073	691	78.8295	5.95	42.86	-0.149	Cell membrane	signal_peptide+GUB_WAK_bind+transmembrane_domain+Pkinase
GmWAK47	glyma.Wm82.gnm4.ann1.Glyma.13G033900	III	Gm13	9660773:9662944	2	1842	614	69.333	6.79	42.4	-0.13	Cell membrane	signal_peptide+GUB_WAK_bind+transmembrane_domain+Pkinase
GmWAK48	glyma.Wm82.gnm4.ann1.Glyma.13G035700	I	Gm13	10166983:10171451	3	2298	766	85.3309	5.53	39.13	-0.225	Cell membrane	signal_peptide+GUB_WAK_bind+EGF+EGF+transmembrane_domain+Pkinase
GmWAK49	glyma.Wm82.gnm4.ann1.Glyma.13G035800	I	Gm13	10228230:10232486	3	2229	743	82.6187	6.36	30.12	-0.268	Cell membrane	signal_peptide+GUB_WAK_bind+EGF+EGF+transmembrane_domain+Pkinase
GmWAK50	glyma.Wm82.gnm4.ann1.Glyma.13G035900	I	Gm13	10239864:10244383	4	2217	739	81.7362	7.14	30.2	-0.258	Cell membrane	signal_peptide+GUB_WAK_bind+EGF+EGF_like+transmembrane_domain+Pkinase
GmWAK51	glyma.Wm82.gnm4.ann1.Glyma.14G113200	III	Gm14	13539590:13544608	3	2001	667	76.2758	7.93	33.35	-0.203	Cell membrane	signal_peptide+GUB_WAK_bind+transmembrane_domain+Pkinase
GmWAK52	glyma.Wm82.gnm4.ann1.Glyma.14G157600	I	Gm14	30760936:30764789	4	2247	749	83.3826	5.83	33.84	-0.294	Cell membrane	signal_peptide+GUB_WAK_bind+EGF+EGF+transmembrane_domain+Pkinase
GmWAK53	glyma.Wm82.gnm4.ann1.Glyma.14G157700	I	Gm14	30825928:30829771	3	2241	747	83.2307	6.66	32.94	-0.25	Cell membrane	signal_peptide+GUB_WAK_bind+EGF+EGF+transmembrane_domain+Pkinase
GmWAK54	glyma.Wm82.gnm4.ann1.Glyma.14G157900	I	Gm14	30895241:30900817	3	1734	578	64.6435	6.55	37.12	-0.323	Cell membrane	EGF+transmembrane_domain+Pkinase
GmWAK55	glyma.Wm82.gnm4.ann1.Glyma.14G158200	I	Gm14	30915356:30928624	3	2304	768	86.2807	8.38	28.25	-0.282	Cell membrane	GUB_WAK_bind+EGF+EGF+transmembrane_domain+Pkinase
GmWAK56	glyma.Wm82.gnm4.ann1.Glyma.14G158300	I	Gm14	30934337:30937986	3	2205	735	81.0592	5.96	29.67	-0.285	Cell membrane	signal_peptide+GUB_WAK_bind+EGF+EGF+transmembrane_domain+Pkinase
GmWAK57	glyma.Wm82.gnm4.ann1.Glyma.14G158600	I	Gm14	31004706:31008478	3	2235	745	83.6476	5.51	33.64	-0.312	Cell membrane	signal_peptide+GUB_WAK_bind+EGF+EGF+transmembrane_domain+Pkinase
GmWAK58	glyma.Wm82.gnm4.ann1.Glyma.14G118700	III	Gm14	33198097:33200642	2	1869	623	70.7106	6.45	37.87	-0.151	Cell membrane	signal_peptide+GUB_WAK_bind+transmembrane_domain+Pkinase
GmWAK59	glyma.Wm82.gnm4.ann1.Glyma.14G118800	III	Gm14	33200803:33210055	3	2103	701	80.8515	8.72	39.81	-0.233	Cell membrane	transmembrane_domain+GUB_WAK_bind+transmembrane_domain+transmembrane_domain+Pkinase
GmWAK60	glyma.Wm82.gnm4.ann1.Glyma.15G133400	II	Gm15	10657535:10663238	4	1428	476	53.6009	8.92	30.67	-0.243	Cell membrane	signal_peptide+GUB_WAK_bind+transmembrane_domain+Pkinase
GmWAK61	glyma.Wm82.gnm4.ann1.Glyma.16G144000	IV	Gm16	30606596:30611979	4	2148	716	79.5775	6.45	47.48	-0.144	Cell membrane	transmembrane_domain+GUB_WAK_bind+EGF+transmembrane_domain+Pkinase
GmWAK62	glyma.Wm82.gnm4.ann1.Glyma.17G214100	III	Gm17	35734714:35737947	3	1869	623	71.6952	6.84	38.1	-0.24	Cell membrane	signal_peptide+GUB_WAK_bind+transmembrane_domain+Pkinase
GmWAK63	glyma.Wm82.gnm4.ann1.Glyma.17G214200	III	Gm17	35738014:35740206	2	1821	607	68.5407	6.35	40.16	-0.215	Cell membrane	signal_peptide+GUB_WAK_bind+transmembrane_domain+Pkinase
GmWAK64	glyma.Wm82.gnm4.ann1.Glyma.17G214400	III	Gm17	35760760:35765174	4	1929	643	73.5326	6.83	37.52	-0.199	Cell membrane	signal_peptide+GUB_WAK_bind+transmembrane_domain+Pkinase
GmWAK65	glyma.Wm82.gnm4.ann1.Glyma.17G214500	III	Gm17	35765398:35767637	2	1821	607	68.4806	6.35	39.15	-0.208	Cell membrane	signal_peptide+GUB_WAK_bind+transmembrane_domain+Pkinase
GmWAK66	glyma.Wm82.gnm4.ann1.Glyma.17G214700	III	Gm17	36011291:36013359	2	1821	607	68.4757	6.5	39.59	-0.224	Cell membrane	signal_peptide+GUB_WAK_bind+transmembrane_domain+Pkinase
GmWAK67	glyma.Wm82.gnm4.ann1.Glyma.17G214900	III	Gm17	36034165:36038635	4	1884	628	72.0848	6.66	37.92	-0.2	Cell membrane	signal_peptide+GUB_WAK_bind+transmembrane_domain+Pkinase
GmWAK68	glyma.Wm82.gnm4.ann1.Glyma.18G294400	III	Gm18	57481411:57489775	8	2010	670	75.8838	5.76	38.91	-0.154	Cell membrane	signal_peptide+GUB_WAK_bind+WAK_assoc+transmembrane_domain+Pkinase
GmWAK69	glyma.Wm82.gnm4.ann1.Glyma.18G294800	IV	Gm18	57491566:57504078	4	2190	730	81.5342	5.72	47.82	-0.183	Cell membrane	transmembrane_domain+transmembrane_domain+GUB_WAK_bind+WAK_assoc+transmembrane_domain+Pkinase
GmWAK70	glyma.Wm82.gnm4.ann1.Glyma.19G069300	III	Gm19	15659637:15665851	4	2124	708	80.1285	6.62	38.61	-0.221	Cell membrane	signal_peptide+GUB_WAK_bind+transmembrane_domain+Pkinase
GmWAK71	glyma.Wm82.gnm4.ann1.Glyma.19G069400	III	Gm19	15987814:15990039	2	1797	599	67.2975	6.38	36.67	-0.081	Cell membrane	signal_peptide+GUB_WAK_bind+transmembrane_domain+Pkinase
GmWAK72	glyma.Wm82.gnm4.ann1.Glyma.19G073200	IV	Gm19	26756753:26772319	4	2013	671	75.1328	6.83	39.81	-0.227	Cell membrane	signal_peptide+GUB_WAK_bind+WAK_assoc+transmembrane_domain+Pkinase
GmWAK73	glyma.Wm82.gnm4.ann1.Glyma.19G188900	IV	Gm19	45136537:45139130	1	1929	643	72.5764	8.26	34.8	-0.208	Cell membrane	GUB_WAK_bind+transmembrane_domain+Pkinase
GmWAK74	glyma.Wm82.gnm4.ann1.Glyma.19G261000	IV	Gm19	50941470:50944959	3	1995	665	73.7484	5.65	47.01	0.056	Cell membrane	transmembrane_domain+transmembrane_domain+GUB_WAK_bind+transmembrane_domain+Pkinase

## Sheet: Table S3
Table S3. The conserved motif analysis of 74 GmWAK protiens in soybean
Gene name	Gene ID	Group	Motif	Motif	Motif	Motif	Motif	Motif	Motif	Motif	Motif
GmWAK1	glyma.Wm82.gnm4.ann1.Glyma.01G182400	IV	Motif10	Motif8	Motif3	Motif6	Motif5	Motif1	Motif7	Motif2	Motif4
GmWAK2	glyma.Wm82.gnm4.ann1.Glyma.02G024400	IV	Motif8	Motif3	Motif6	Motif5	Motif1	Motif7	Motif2	Motif4
GmWAK3	glyma.Wm82.gnm4.ann1.Glyma.02G061700	IV	Motif8	Motif3	Motif6	Motif5	Motif1	Motif7	Motif2	Motif4
GmWAK4	glyma.Wm82.gnm4.ann1.Glyma.02G088700	IV	Motif10	Motif8	Motif3	Motif6	Motif5	Motif1	Motif7	Motif2	Motif4
GmWAK5	glyma.Wm82.gnm4.ann1.Glyma.02G100300	III	Motif10	Motif8	Motif3	Motif6	Motif5	Motif1	Motif7	Motif2	Motif4
GmWAK6	glyma.Wm82.gnm4.ann1.Glyma.02G100400	III	Motif8	Motif3	Motif6	Motif5	Motif1	Motif7	Motif2	Motif4
GmWAK7	glyma.Wm82.gnm4.ann1.Glyma.03G188700	IV	Motif8	Motif3	Motif6	Motif5	Motif1	Motif7	Motif2	Motif4
GmWAK8	glyma.Wm82.gnm4.ann1.Glyma.03G261900	IV	Motif3	Motif6	Motif5	Motif1	Motif2	Motif4
GmWAK9	glyma.Wm82.gnm4.ann1.Glyma.04G035100	IV	Motif8	Motif3	Motif6	Motif5	Motif1	Motif7	Motif2	Motif4
GmWAK10	glyma.Wm82.gnm4.ann1.Glyma.04G244000	I	Motif9	Motif8	Motif3	Motif6	Motif5
GmWAK11	glyma.Wm82.gnm4.ann1.Glyma.04G244100	I	Motif9	Motif8	Motif3	Motif6	Motif5	Motif1	Motif7	Motif2	Motif4
GmWAK12	glyma.Wm82.gnm4.ann1.Glyma.05G237100	III	Motif10	Motif8	Motif3	Motif6	Motif5	Motif1	Motif7	Motif2	Motif4
GmWAK13	glyma.Wm82.gnm4.ann1.Glyma.06G035000	IV	Motif8	Motif3	Motif6	Motif5	Motif1	Motif7	Motif2	Motif4
GmWAK14	glyma.Wm82.gnm4.ann1.Glyma.06G119200	I	Motif9	Motif8	Motif3	Motif6	Motif5	Motif1	Motif7	Motif2	Motif4
GmWAK15	glyma.Wm82.gnm4.ann1.Glyma.06G119300	I	Motif9	Motif8	Motif3	Motif6	Motif5	Motif1	Motif7	Motif2	Motif4
GmWAK16	glyma.Wm82.gnm4.ann1.Glyma.07G094100	III	Motif10	Motif8	Motif3	Motif6	Motif5	Motif1	Motif7	Motif2	Motif4
GmWAK17	glyma.Wm82.gnm4.ann1.Glyma.07G094200	III	Motif10	Motif8	Motif3	Motif6	Motif5	Motif1	Motif7	Motif2	Motif4
GmWAK18	glyma.Wm82.gnm4.ann1.Glyma.07G094500	III	Motif10	Motif8	Motif3	Motif6	Motif5	Motif1	Motif7	Motif2	Motif4
GmWAK19	glyma.Wm82.gnm4.ann1.Glyma.07G095000	III	Motif10	Motif8	Motif3	Motif6	Motif5	Motif1	Motif7	Motif2	Motif4
GmWAK20	glyma.Wm82.gnm4.ann1.Glyma.07G095200	III	Motif10	Motif8	Motif3	Motif6	Motif5	Motif1	Motif7	Motif2	Motif4
GmWAK21	glyma.Wm82.gnm4.ann1.Glyma.07G095400	III	Motif10	Motif8	Motif3	Motif6	Motif5	Motif1	Motif7	Motif2	Motif4
GmWAK22	glyma.Wm82.gnm4.ann1.Glyma.07G095900	IV	Motif10	Motif8	Motif3	Motif6	Motif5	Motif1	Motif7	Motif2	Motif4
GmWAK23	glyma.Wm82.gnm4.ann1.Glyma.07G136900	IV	Motif8	Motif3	Motif6	Motif5	Motif1	Motif7	Motif2	Motif4
GmWAK24	glyma.Wm82.gnm4.ann1.Glyma.08G044200	III	Motif10	Motif8	Motif3	Motif6	Motif5	Motif1	Motif7	Motif2	Motif4
GmWAK25	glyma.Wm82.gnm4.ann1.Glyma.08G044300	III	Motif8	Motif3	Motif6	Motif5	Motif1	Motif7	Motif2	Motif4
GmWAK26	glyma.Wm82.gnm4.ann1.Glyma.08G094400	IV	Motif10	Motif8	Motif3	Motif6	Motif5	Motif1	Motif7	Motif2	Motif4
GmWAK27	glyma.Wm82.gnm4.ann1.Glyma.09G014900	II	Motif9	Motif8	Motif3	Motif6	Motif5	Motif1	Motif7	Motif2	Motif4
GmWAK28	glyma.Wm82.gnm4.ann1.Glyma.09G027500	II	Motif9	Motif8	Motif3	Motif6	Motif5	Motif1	Motif7	Motif2	Motif4
GmWAK29	glyma.Wm82.gnm4.ann1.Glyma.09G027600	II	Motif9	Motif8	Motif3	Motif6	Motif5	Motif1	Motif7	Motif2	Motif4
GmWAK30	glyma.Wm82.gnm4.ann1.Glyma.09G027700	II	Motif9	Motif8	Motif3	Motif6	Motif5	Motif1	Motif7	Motif2	Motif4
GmWAK31	glyma.Wm82.gnm4.ann1.Glyma.09G027800	II	Motif9	Motif8	Motif3	Motif6	Motif5	Motif1
GmWAK32	glyma.Wm82.gnm4.ann1.Glyma.09G027900	II	Motif9	Motif8	Motif3	Motif6	Motif5	Motif1	Motif7	Motif2	Motif4
GmWAK33	glyma.Wm82.gnm4.ann1.Glyma.09G116300	IV	Motif10	Motif8	Motif3	Motif6	Motif5	Motif1	Motif7	Motif2	Motif4
GmWAK34	glyma.Wm82.gnm4.ann1.Glyma.09G181600	IV	Motif10	Motif8	Motif3	Motif6	Motif5	Motif1	Motif7	Motif2	Motif4
GmWAK35	glyma.Wm82.gnm4.ann1.Glyma.09G181960	III	Motif10	Motif8	Motif3	Motif6	Motif5	Motif1	Motif7	Motif2	Motif4
GmWAK36	glyma.Wm82.gnm4.ann1.Glyma.10G271200	IV	Motif8	Motif3	Motif6	Motif5	Motif1	Motif7	Motif2	Motif4
GmWAK37	glyma.Wm82.gnm4.ann1.Glyma.10G271600	III	Motif10	Motif8	Motif3	Motif6	Motif5	Motif1	Motif7	Motif2	Motif4
GmWAK38	glyma.Wm82.gnm4.ann1.Glyma.11G223200	IV	Motif8	Motif3	Motif6	Motif5	Motif1	Motif7	Motif2	Motif4
GmWAK39	glyma.Wm82.gnm4.ann1.Glyma.12G198000	III	Motif9	Motif8	Motif3	Motif6	Motif5	Motif1	Motif7	Motif2	Motif4
GmWAK40	glyma.Wm82.gnm4.ann1.Glyma.12G198100	III	Motif8	Motif3	Motif6	Motif5	Motif1	Motif7	Motif2	Motif4
GmWAK41	glyma.Wm82.gnm4.ann1.Glyma.13G032600	III	Motif10	Motif8	Motif3	Motif6	Motif5	Motif1	Motif7	Motif2	Motif4
GmWAK42	glyma.Wm82.gnm4.ann1.Glyma.13G032700	III	Motif10	Motif8	Motif3	Motif6	Motif5	Motif1	Motif7	Motif2	Motif4
GmWAK43	glyma.Wm82.gnm4.ann1.Glyma.13G033000	III	Motif10	Motif8	Motif3	Motif6	Motif5	Motif1	Motif7	Motif2	Motif4
GmWAK44	glyma.Wm82.gnm4.ann1.Glyma.13G033200	III	Motif10	Motif8	Motif3	Motif6	Motif5	Motif1	Motif7	Motif2	Motif4
GmWAK45	glyma.Wm82.gnm4.ann1.Glyma.13G033400	III	Motif10	Motif8	Motif3	Motif6	Motif5	Motif1	Motif7	Motif2	Motif4
GmWAK46	glyma.Wm82.gnm4.ann1.Glyma.13G033500	III	Motif10	Motif8	Motif3	Motif6	Motif5	Motif1	Motif7	Motif2	Motif4
GmWAK47	glyma.Wm82.gnm4.ann1.Glyma.13G033900	III	Motif10	Motif8	Motif3	Motif6	Motif5	Motif1	Motif7	Motif2	Motif4
GmWAK48	glyma.Wm82.gnm4.ann1.Glyma.13G035700	I	Motif9	Motif8	Motif3	Motif6	Motif5	Motif1	Motif7	Motif2	Motif4
GmWAK49	glyma.Wm82.gnm4.ann1.Glyma.13G035800	I	Motif9	Motif8	Motif3	Motif6	Motif5	Motif1	Motif7	Motif2	Motif4
GmWAK50	glyma.Wm82.gnm4.ann1.Glyma.13G035900	I	Motif9	Motif8	Motif3	Motif6	Motif5	Motif1	Motif7	Motif2	Motif4
GmWAK51	glyma.Wm82.gnm4.ann1.Glyma.14G113200	III	Motif10	Motif8	Motif3	Motif6	Motif5	Motif1	Motif7	Motif2	Motif4
GmWAK52	glyma.Wm82.gnm4.ann1.Glyma.14G157600	I	Motif9	Motif8	Motif3	Motif6	Motif5	Motif1	Motif7	Motif2	Motif4
GmWAK53	glyma.Wm82.gnm4.ann1.Glyma.14G157700	I	Motif9	Motif8	Motif3	Motif6	Motif5	Motif1	Motif7	Motif2	Motif4
GmWAK54	glyma.Wm82.gnm4.ann1.Glyma.14G157900	I	Motif9	Motif8	Motif3	Motif6	Motif5	Motif1	Motif7	Motif2	Motif4
GmWAK55	glyma.Wm82.gnm4.ann1.Glyma.14G158200	I	Motif9	Motif8	Motif3	Motif6	Motif5	Motif1	Motif7	Motif2	Motif4
GmWAK56	glyma.Wm82.gnm4.ann1.Glyma.14G158300	I	Motif9	Motif8	Motif3	Motif6	Motif5	Motif1	Motif7	Motif2	Motif4
GmWAK57	glyma.Wm82.gnm4.ann1.Glyma.14G158600	I	Motif9	Motif8	Motif3	Motif6	Motif5	Motif1	Motif7	Motif2	Motif4
GmWAK58	glyma.Wm82.gnm4.ann1.Glyma.14G118700	III	Motif10	Motif8	Motif3	Motif6	Motif5	Motif1	Motif7	Motif2	Motif4
GmWAK59	glyma.Wm82.gnm4.ann1.Glyma.14G118800	III	Motif10	Motif8	Motif3	Motif6	Motif5	Motif1	Motif7	Motif2	Motif4
GmWAK60	glyma.Wm82.gnm4.ann1.Glyma.15G133400	II	Motif9	Motif8	Motif3
GmWAK61	glyma.Wm82.gnm4.ann1.Glyma.16G144000	IV	Motif8	Motif3	Motif6	Motif5	Motif1	Motif7	Motif2	Motif4
GmWAK62	glyma.Wm82.gnm4.ann1.Glyma.17G214100	III	Motif10	Motif8	Motif3	Motif6	Motif5	Motif1	Motif7	Motif2	Motif4
GmWAK63	glyma.Wm82.gnm4.ann1.Glyma.17G214200	III	Motif10	Motif8	Motif3	Motif6	Motif5	Motif1	Motif7	Motif2	Motif4
GmWAK64	glyma.Wm82.gnm4.ann1.Glyma.17G214400	III	Motif10	Motif8	Motif3	Motif6	Motif5	Motif1	Motif7	Motif2	Motif4
GmWAK65	glyma.Wm82.gnm4.ann1.Glyma.17G214500	III	Motif10	Motif8	Motif3	Motif6	Motif5	Motif1	Motif7	Motif2	Motif4
GmWAK66	glyma.Wm82.gnm4.ann1.Glyma.17G214700	III	Motif10	Motif8	Motif3	Motif6	Motif5	Motif1	Motif7	Motif2	Motif4
GmWAK67	glyma.Wm82.gnm4.ann1.Glyma.17G214900	III	Motif10	Motif8	Motif3	Motif6	Motif5	Motif1	Motif7	Motif2	Motif4
GmWAK68	glyma.Wm82.gnm4.ann1.Glyma.18G294400	III	Motif10	Motif8	Motif3	Motif6	Motif5	Motif1	Motif7	Motif2	Motif4
GmWAK69	glyma.Wm82.gnm4.ann1.Glyma.18G294800	IV	Motif10	Motif8	Motif3	Motif6	Motif5	Motif1	Motif7	Motif2	Motif4
GmWAK70	glyma.Wm82.gnm4.ann1.Glyma.19G069300	III	Motif10	Motif6	Motif8	Motif3	Motif6	Motif5	Motif1	Motif7	Motif2	Motif4
GmWAK71	glyma.Wm82.gnm4.ann1.Glyma.19G069400	III	Motif10	Motif8	Motif3	Motif6	Motif5	Motif1	Motif7	Motif2	Motif4
GmWAK72	glyma.Wm82.gnm4.ann1.Glyma.19G073200	IV	Motif10	Motif8	Motif3	Motif6	Motif5	Motif1	Motif7	Motif2	Motif4
GmWAK73	glyma.Wm82.gnm4.ann1.Glyma.19G188900	IV	Motif8	Motif3	Motif6	Motif5	Motif1	Motif7	Motif2	Motif4
GmWAK74	glyma.Wm82.gnm4.ann1.Glyma.19G261000	IV	Motif3	Motif6	Motif5	Motif1	Motif2	Motif4

## Sheet: Table S4
Table S4 The sequences of ten conserved motifs
Motif	Sequence	E-value	Width
Motif 1	IIHRDIKPHNILLDENFTPKVSDFGLSRLCP	4.6e-1510	31
Motif 2	ESIVSMTAARGTJGYIAPEVFSRNFGGVSHKSDVYSYGMLLLEMVGGRKN	4.7e-1138	50
Motif 3	HLSTAVQGTPGYLDPEYHQTSQLTEKSDVYSFGVVLVELJT	2.7e-1105	41
Motif 4	NGEQFINEVAIJSRINHRNVVRLLGCCLE	2.8e-1181	29
Motif 5	KKVAILALWCJQLNPEDRPSMKEVVEMLE	4.8e-1012	26
Motif 6	EKSNFLTWDTRLRIAIETARGJAYLHSGC	4.3e-920	29
Motif 7	GEKPLLVYEFMPNGTLDKFJH	1.1e-779	21
Motif 8	FDFKRKLGEGGFGTVYKGKLS	1.9e-717	21
Motif 9	GEKAVDFNRPEEERNLANLFLSCJKEGRLFDIVDPGLGFEE	1.8e-466	41
Motif 10	LEEQGALKPIRYSYSEVKKMT	3.9e-292	21

## Sheet: Table S5
Table S5 The collinear pairs of WAK family members between soybean and Arabidopsis
Chomosome	Soybean	Chomosome	Arobidopsis	GmWAK	ATWAK/WAKL
Gm01	glyma.Wm82.gnm4.ann1.Glyma.01G182400.1	At02	AT2G23450.1	GmWAK1	ATWAKL14
Gm01	glyma.Wm82.gnm4.ann1.Glyma.01G182400.1	At05	AT5G66790.1	GmWAK1	ATWAKL21
Gm02	glyma.Wm82.gnm4.ann1.Glyma.02G024400.1	At01	AT1G69910.1	GmWAK2
Gm02	glyma.Wm82.gnm4.ann1.Glyma.02G088700.1	At01	AT1G66880.1	GmWAK4
Gm02	glyma.Wm82.gnm4.ann1.Glyma.02G088700.1	At05	AT5G38210.1	GmWAK4
Gm03	glyma.Wm82.gnm4.ann1.Glyma.03G261900.5	At02	AT2G46850.1	GmWAK8
Gm04	glyma.Wm82.gnm4.ann1.Glyma.04G244100.1	At01	AT1G21210.1	GmWAK11	ATWAK4
Gm06	glyma.Wm82.gnm4.ann1.Glyma.06G119200.1	At01	AT1G21210.1	GmWAK14	ATWAK4
Gm07	glyma.Wm82.gnm4.ann1.Glyma.07G136900.1	At03	AT3G53840.1	GmWAK23	ATWAKL15
Gm07	glyma.Wm82.gnm4.ann1.Glyma.07G136900.1	At05	AT5G02070.1	GmWAK23	ATWAKL20
Gm10	glyma.Wm82.gnm4.ann1.Glyma.10G271200.1	At01	AT1G66880.1	GmWAK36
Gm11	glyma.Wm82.gnm4.ann1.Glyma.11G223200.1	At05	AT5G02070.1	GmWAK38	ATWAKL20
Gm12	glyma.Wm82.gnm4.ann1.Glyma.12G198000.1	At04	AT4G03230.1	GmWAK39
Gm13	glyma.Wm82.gnm4.ann1.Glyma.13G035700.1	At01	AT1G21210.1	GmWAK48	ATWAK4
Gm18	glyma.Wm82.gnm4.ann1.Glyma.18G294800.5	At05	AT5G38210.1	GmWAK69
Gm18	glyma.Wm82.gnm4.ann1.Glyma.18G294800.5	At01	AT1G66880.1	GmWAK69
Gm19	glyma.Wm82.gnm4.ann1.Glyma.19G261000.1	At02	AT2G46850.1	GmWAK74

## Sheet: Table S6
Table S6 The collinear pairs of WAK family members between soybean and rice
Chomosome	Soybean	Chomosome	Rice	GmWAK	OsWAK
Gm02	glyma.Wm82.gnm4.ann1.Glyma.02G024400.1	Os03	LOC_Os03g58750.1	GmWAK2
Gm02	glyma.Wm82.gnm4.ann1.Glyma.02G088700.1	Os03	LOC_Os03g12470.1	GmWAK4	OsWAK25
Gm09	glyma.Wm82.gnm4.ann1.Glyma.09G181960.1	Os01	LOC_Os01g04460.1	GmWAK35
Gm10	glyma.Wm82.gnm4.ann1.Glyma.10G271600.3	Os01	LOC_Os01g04570.1	GmWAK37
Gm10	glyma.Wm82.gnm4.ann1.Glyma.10G271600.3	Os01	LOC_Os01g49580.1	GmWAK37
Gm12	glyma.Wm82.gnm4.ann1.Glyma.12G198000.1	Os07	LOC_Os07g36570.1	GmWAK39
Gm12	glyma.Wm82.gnm4.ann1.Glyma.12G198100.1	Os04	LOC_Os04g53994.1	GmWAK40
Gm18	glyma.Wm82.gnm4.ann1.Glyma.18G294800.5	Os01	LOC_Os01g04409.1	GmWAK69	OsWAK1

## Sheet: Table S7
Table S7. The cis-regulatory elements of GmWAK genes in promter regions
Gene name	Cis-regulatory element	GmWAK1	GmWAK2	GmWAK3	GmWAK4	GmWAK5	GmWAK6	GmWAK7	GmWAK8	GmWAK9	GmWAK10	GmWAK11	GmWAK12	GmWAK13	GmWAK14	GmWAK15	GmWAK16	GmWAK17	GmWAK18	GmWAK19	GmWAK20	GmWAK21	GmWAK22	GmWAK23	GmWAK24	GmWAK25	GmWAK26	GmWAK27	GmWAK28	GmWAK29	GmWAK30	GmWAK31	GmWAK32	GmWAK33	GmWAK34	GmWAK35	GmWAK36	GmWAK37	GmWAK38	GmWAK39	GmWAK40	GmWAK41	GmWAK42	GmWAK43	GmWAK44	GmWAK45	GmWAK46	GmWAK47	GmWAK48
Core promoter element	CAAT-box	30	28	40	35	41	30	41	39	40	39	37	37			39		29	39	37	36	33	29	34	40	45	44	38	42	34	36	38	30	27	35	28	34	31	34	40	38	43	30	46	28	35	45	26	30
	TATA-box	75	50	35	79	15	36	57	71	47	47	23	40	39	37	51	64	45	29	37	35	60	59	74	34	36	63	70	44	58	27	24	120	53	73	84	42	18	80	43	40	66	108	64	79		65	71	78
	AT~TATA-box	4			25			8	13	3	3		1	2	6	7	1	5	1	2	1	3	8	9	6	2	13		1	6	5	1	11	4	15	17	1	2	13	1	1	6	20	4	12	28	19	10	1
Hormone responsive element	TGACG-motif	2	1	2	4	1	2	1	2	3		1	1				5		1		1	1	1		1	2	1		3	1	1	1			2	2		2		1	3			1	1	2	1	1	4
	as-1	2	1	2	4	1	2	1	2	3		1	1				5		1		1	1	2		1	2	1		3	1	1	1			2	2		2		1	3			1	1	2	1	1	4
	CGTCA-motif	2	1	2	4	1	1	1	2	3		1	1				5		1		1	1	2		1	2	1		3	1	1	1			2	2		2		1	3			1	1	2	1	1	4
	AAGAA-motif	2		5	1	2	3		3	2	3	3	1	2	1	6	3	3	1	1			3	4	3	2	2	1	2			1	2				1		3	2	2	2	1		4	1	1	2	3
	MYC	2			2	3	3	3	3	6	2	4	1	3	7		2	4	5	4	2	6	3		4	10	7		4	4	7	4		1	3	5	1	1	1	6	4	8		3	1	2	6		2
	CCAAT-box			1	1	1	1							1	2		1						1								1	1	1	2	1	1							1		1
	ERE	2	3		2			1	4	2	2	1		1	1	2	2	2						2	1		1	1	2	3	3		1	2					1			2	4	2	2	2	6	2	3
	DRE																														1											1
	ABRE	1	2		3	1	3	1		2	4	3	1			2	1	1		3	1		3		2		4	1	1	3	3		6		2	3		6	1		1	4		13		2	4	2	2
	ABRE3a	1																								1								1	1	2			1			2				2	2		1
	ABRE4	1												1								1		1			1					1		1	1	2			1			2				2	2		1
	TCA-element	2							1	2				1					4	2		1					2		1		2	2	1					1		1					1	1
	W box	1			1		3	2	1		2	1							2	1		2			1			1		1	1			1			1	1		1	1	2	1	3	1	4	2	4
	GARE-motif		1							1				2					1				1				2								1			1								1
	P-box	1									1		2						1	1	1			1	1	1	1			1	1			1				2		1	1		1		1			2
	TATC-box								1								2																								1		1						1
	TGA-element													1										1	3								1						2				1
	AuxRR-core																				1					1			1														1			1	1
	TGA-box																																								1
Stress responsive element	Myb			3	1		2		2			2			2		1				2	3			2	3				1				3	2	3	1	1	3	1	1		1
	DRE core			1																																		2											1
	MBS			2		1				2	1	2					1		2	1		1			2	3						1		1	1	1		1	1
	MYB	1	1	3					2	5		2	2														3							2	5	5	2	5	1	1	1	2		2		1	2	1	2
	ARE	1		2	1	4	1		2	2	1	3	5	1	2	4		3		2	4	3		2		1	1	2	4		1	2	3	1		1	2	2	2	3	1	1	1	2	2			3
	GC-motif	1									1		1																1
	LTR				1				1		1	2	1				1	2					1				1					1					1							1	1	1	1
	Y-box
	STRE	4	2	3		4		2	2	2	1	2	2	2	1	2	1	2	4		4		2	1	1	2		1		4	2	1	1	1	3	3	3	1		3	1			4			1
	WUN-motif	2	2	1	1	2	3	3		1		1	1	1	1	1	1				1					2	1			2	3	2	1		1	1	2				1	2		1		1	2	1
	WRE3	1		1							1	1						1					3			1	1		1	1					4	3		2	1	1	1
	Box III																							1				1															1		1			2
	box S				1											1										1			1									1
	TC-rich repeats		1			1	1			3		1	2			1							1		1			2	3		1	1		2			1		1	1		1
	AT-rich sequence			1				1								1											2		1	1					1	1			1	1	1								1
	F-box																																												1
	Y-box
	Myb-binding site		2			1				1	1		2	3					2	1			1				2		1		2	1		1	1			4								1			1
Light responsive element	G-box	2	1	1	3	2	2	2		2	2	1		1	1	2	1	1		2	1	1	2	2	2	1	3		1	1		1	3	2	3	4		4	1		1	2		10		2	3	2	1
	G-BOX																				1					1	1	1			1			3	1	1		3						4			1		1
	A-box																1								1													1									1
	Box 4	2	1	5	2	2	4	5	9	2	6	1	3		1	4	4	4	2	4	5	3	9	6	5	1	2	1	1	3	4	1	9	8	7	7			1	7	8	3	2	4	3	3	3	5	6
	ATC-motif					1
	TCCC-motif		1	1					2									1											2	1													1		1			1	2
	GATA-motif							2	1	4			1	1	1		2		1		1	1				1				2				2				1		1			1	1	1	1		1
	GA-motif			1	2					1																							1									1		1				1	1
	I-box				2			1		2	1			1				2	1				1		1		1					1		1	2	1		1				1		1		1			2
	TCT-motif			1		5	5			2		1					1			2	1	3		1		1		1	2					2	3	2	4		2	2		1	1	2		1	2		1
	Sp1																				1																	1
	GT1-motif	2			1	1	2	1				3	1		6				2		1	2	3	2	1	3	1	1		1	1	1		2	1	2	1		1	2	1	2	1	3			1	1	5
	MRE	1														1				1		1	1			2	1	2		1										2	1							1
	Box II																				1
	ACE								1					1																	1				1	3	1		1										1
	AE-box			2	1	1	1				1		2					1	1	1	1			1	1						1								1						1		1
	ATCT-motif					1	1			1				1									1						2				1		1	1					1			1		1	2
	AT1-motif													1										1	1															1	1		1		2			1
	chs-CMA1a	1			1										1	1	1	1					1							1			3	2	2	1			1	2	1
	chs-CMA2a																								1
	LS7														1								1
	ACA-motif					1
	LAMP-element	1	1		1			1			1				1				1
	AAAC-motif																																											1
	C-box
	3-AF1 binding site							1					1										1
	GTGGC-motif																					1
	chs-Unit 1 m1
	Gap-box																									1
Metabolic and growth related elements	MSA-like
	O2-site					1			1	3														1			1	1		1	1	2					1	1	1		1								1
	GCN4_motif											1	1	1							1	1		1		1			1				1				1				1	1
	RY-element																				1									2
	MBSI																																	1
	circadian										1			1				1	1	1					2		1		1			2		1										1			1
	CAT-box		2	2		1	1	1				1									1		1				1		1	1	2			1								1		2	1	2	1
	CCGTCC-box																1								1													1									1
	motif I																							1
	HD-Zip 1			2																																													1
	CARE						1															1											1
	AT-rich element				1														1		1		1																										1
	AACA_motif																																										1		2			1
	AC-II																																					1
	E2Fb
	3-AF3 binding site		1	1
Other elements	MYB-like sequence	1		1	1	2	3	1			1					1	3		3	1	1	2	1	2	1	3		5	1	1		1		1	1	2	2			1	1	1		1			1		1
	MYB recognition site													1	2																1		1	2	1	1							1		1
	Myc	2	1			3	2	1			1					2			1	3				2			1	1		1			1	1				1		1				1	1			1	1
	DRE1																				1
	TCA				3			1				1						1			2			1	3	1		2						1	1	1	1			1							1	1
	AC-I											1
	re2f-1
	CTAG-motif								1				1			1			1											1	1	1					1									1
	AP-1								1		1	1		1	1																															1
	TATA		2		1								2																					1	1	3	2		1	1	1		1	1		1			1
	dOCT
[truncated: 26 more columns]

## Sheet: Table S8
Table S8. Function information of the cis-regulatory elements
Cis-regulatory elements	Name	Function	Sequence
Core promoter element	CAAT-box	Co cis acting elements of promoter and enhancer region	CAAT or CCAAT or CAAAT
	TATA-box	Core promoter element of transcriptional regulation	TATA or TATAAAAT
	AT~TATA-box	Core promoter element of transcriptional regulation	TATATA
Hormone responsive element	TGACG-motif	Methyl jasmonate responsive element	TGACG
	as-1	JA responsive element	TGACG
	CGTCA-motif	JA responsive element	CGTCA
	AAGAA-motif	Methyl jasmonate responsive element	GAAAGAA
	MYC	Ethylene responsive element	CATGTG or CATTTG or CAATTG
	CCAAT-box	Ethylene responsive element	CAACGG
	ERE	Ethylene responsive element	ATTTTAAA or ATTTCATA
	DRE	ABA responsive element	TACCGACAT
	ABRE	ABA responsive element	CGCACGTGTC or ACGTG or GCCGCGTGGC or AACCCGG or CACGTG or TACGTGTC
	ABRE3a	ABA responsive element	TACGTG
	ABRE4	ABA responsive element	CACGTA
	TCA-element	SA responsive element	CCATCTTTTT
	W box	SA responsive element	TTGACC
	GARE-motif	GA responsive element	TCTGTTG
	P-box	GA responsive element	CCTTTTG
	TATC-box	GA responsive element	TATCCCA
	TGA-element	IAA responsive element	AACGAC
	AuxRR-core	IAA responsive element	GGTCCAT
	TGA-box	IAA responsive element	TGACGTAA
Stress responsive element	Myb-binding site	Drought responsive element	CAACAG
	Myb	Drought responsive element	TAACTG or CAACTG
	DRE core	Drought responsive element	GCCGAC
	MBS	Drought responsive element	CAACTG
	MYB	Drought responsive element	CAACCA or TAACCA
	ARE	Anaerobic responsive element	AAACCA
	GC-motif	Hypoxia responsive element	CCCCCG
	LTR	cold responsive element	CCGAAA
	Y-box	cold responsive element	TGTGGAGGAGCA
	STRE	Heat responsive element	AGGGG
	WUN-motif	Trauma responsive element	AAATTACT or AAATTACTA
	WRE3	Trauma responsive element	CCACCT
	Box III	Salt stress responsive element	atCATTTTCACt
	box S	Fungal inducible responsive element	AGCCACC
	TC-rich repeats	Defense and stress responsive element	GTTTTCTTAC or ATTCTCTAAC
	AT-rich sequence	Defense and stress responsive element	TAAAATACT
	F-box	Hormonesabiotic stress responsive element	CTATTCTCATT
	Y-box	cold responsive element	CTGATTGGCCAA
Light responsive element	G-box	Light responsive element	TACGTG or CACGAC or tcCACGTGTCACT or CACGTC
	G-BOX	Light responsive element	CACGTTorCACGTG
	A-box	Light responsive element	CCGTCC
	Box 4	Light responsive element	ATTAAT
	ATC-motif	Light responsive element	AGTAATCT
	TCCC-motif	Light responsive element	TCTCCCT
	GATA-motif	Light responsive element	GATAGGG or AAGATAAGATT
	GA-motif	Light responsive element	ATAGATAA
	I-box	Light responsive element	gGATAAGGTG or GTATAAGGCC
	TCT-motif	Light responsive element	TCTTAC
	Sp1	Light responsive element	GGGCGG
	GT1-motif	Light responsive element	GGTTAAT or GGTTAA
	MRE	Light responsive element	AACCTAA
	Box II	Light responsive element	ACACGTAGA
	ACE	Light responsive element	CTAACGTATT or GCGACGTACC
	AE-box	Light responsive element	AGAAACTT
	ATCT-motif	Light responsive element	AATCTAATCC
	AT1-motif	Light responsive element	AATTATTTTTTATT
	chs-CMA1a	Light responsive element	TTACTTAA
	chs-CMA2a	Light responsive element	TCACTTGA
	LS7	Light responsive element	CAGATTTATTTTTA
	ACA-motif	Light responsive element	AATCACAACCATA
	LAMP-element	Light responsive element	CCTTATCCA
	AAAC-motif	Light responsive element	CAATCAAAACCT
	C-box	Light responsive element	ACGAGCACCGCC
	3-AF1 binding site	Light responsive element	TAAGAGAGGAA
	GTGGC-motif	Light responsive element	GATTCTGTGGC
	chs-Unit 1 m1	Light responsive element	ACCTAACCCGC
	Gap-box	Light responsive element	CAAATGAA(A/G)A
Metabolic and growth related elements	MSA-like	Cell cycle regulatory element	(T/C)C(T/C)AACGG(T/C)(T/C)A or TCAAACGGT
	O2-site	Gliadin metabolic regulatory element	GTTGACGTGA or GATGACATGG
	GCN4_motif	endosperm formation regulatory element	TGAGTCA
	RY-element	Seed specific element	CATGCATG
	MBSI	Flavonoid synthesis related element	aaaAaaC(G/C)GTTA
	circadian	circadian regulatory element	CAAAGATATC
	CAT-box	Meristem expression related element	GCCACT
	CCGTCC-box	Meristem expression related element	CCGTCC
	motif I	Root specific regulatory element	gGTACGTGGCG
	HD-Zip 1	Mesophyll cell differentiation	CAAT(A/T)ATTG
	CARE	cAMP responsive element	CAACTCAC or CAACTCCC
	AT-rich element	AT enriches the binding sites of DNA binding protein	ATAGAAATCAA
	AACA_motif	endosperm-specific negative expression	TAACAAACTCCA
	AC-II		TCACCAACCCCC
	E2Fb		TTTGCCGC
	3-AF3 binding site	Conserved DNA module arry	CACTATCTAAC
Other elements	MYB-like sequence	Function unknown	TAACCA
	MYB recognition site	Function unknown	CCGTTG
	Myc	Function unknown	TCTCTTA
	DRE1	Function unknown	ACCGAGA
	TCA	Function unknown	TCATCTTCAT
	AC-I	Function unknown	(T/C)C(T/C)(C/T)ACC(T/C)ACC
	re2f-1	Function unknown	GCGGGAAA
	CTAG-motif	Function unknown	ACTAGCAGAA
	AP-1	Function unknown	TGAGTTAG
	TATA	Function unknown	TATAAAAT
	dOCT	Function unknown	CTCGGATC

## Sheet: Table S9
Table S9. Expression profile of 74 GmWAK genes in soybean various tissues
Gene ID	Gene name	Root	Stem	Leave	Flower	Pod	Seed
glyma.Wm82.gnm4.ann1.Glyma.01G182400	GmWAK1	2.87698	0.33	0.380536	0.872117	0.284408	0.040184
glyma.Wm82.gnm4.ann1.Glyma.02G024400	GmWAK2	7.40452	1.43186	1.93787	1.28598	2.92859	1.73061
glyma.Wm82.gnm4.ann1.Glyma.02G061700	GmWAK3	1.58276	0.602856	0.917389	1.51774	2.15776	0.0907417
glyma.Wm82.gnm4.ann1.Glyma.02G088700	GmWAK4	1.77364	0.0366543	0.0288699	0.168022	0.271654	0
glyma.Wm82.gnm4.ann1.Glyma.02G100300	GmWAK5	1.99519	4.2686	6.3448	2.58798	2.88418	0.101326
glyma.Wm82.gnm4.ann1.Glyma.02G100400	GmWAK6	1.16482	1.36812	3.60253	0.478004	1.21843	0.231368
glyma.Wm82.gnm4.ann1.Glyma.03G188700	GmWAK7	0.624055	0.131845	0.0662033	0	0.0478443	0
glyma.Wm82.gnm4.ann1.Glyma.03G261900	GmWAK8	0.0966981	0.21275	0.179912	0.0251286	0.071559	0.00818138
glyma.Wm82.gnm4.ann1.Glyma.04G035100	GmWAK9	5.21003	0.524314	1.40108	0.219931	1.95752	0.00468669
glyma.Wm82.gnm4.ann1.Glyma.04G244000	GmWAK10	0.037171	0.0745153	0.112765	0.0603981	0	0
glyma.Wm82.gnm4.ann1.Glyma.04G244100	GmWAK11	0.271994	0.00374943	0.0583027	0	0.0104396	0
glyma.Wm82.gnm4.ann1.Glyma.05G237100	GmWAK12	3.3158	0.313112	0.281958	0.147593	0.195118	0
glyma.Wm82.gnm4.ann1.Glyma.06G035000	GmWAK13	1.32631	1.12574	3.11147	0.333699	3.78376	0.0749036
glyma.Wm82.gnm4.ann1.Glyma.06G119200	GmWAK14	0.188777	0	0.0135832	0.0170782	0.00275726	0.00839435
glyma.Wm82.gnm4.ann1.Glyma.06G119300	GmWAK15	11.6668	1.66883	10.1636	1.31505	13.5771	0.947024
glyma.Wm82.gnm4.ann1.Glyma.07G094100	GmWAK16	0.214193	0.0323429	0.0247213	0	0.241315	0.00443514
glyma.Wm82.gnm4.ann1.Glyma.07G094200	GmWAK17	0	0	0	0	0	0
glyma.Wm82.gnm4.ann1.Glyma.07G094500	GmWAK18	0.582695	0.319489	0.415648	0.110472	0.540756	0.0144432
glyma.Wm82.gnm4.ann1.Glyma.07G095000	GmWAK19	2.14437	1.8041	2.68002	0.324669	2.5704	0.156356
glyma.Wm82.gnm4.ann1.Glyma.07G095200	GmWAK20	2.05653	0.760358	2.29259	6.15e-09	0.91146	0.099647
glyma.Wm82.gnm4.ann1.Glyma.07G095400	GmWAK21	0.00895692	0.00406617	0.00800623	0	0.00891957	0
glyma.Wm82.gnm4.ann1.Glyma.07G095900	GmWAK22	1.98489	0.24452	0.621346	0.163219	0.498999	0.897494
glyma.Wm82.gnm4.ann1.Glyma.07G136900	GmWAK23	0	0	0	0	0	0
glyma.Wm82.gnm4.ann1.Glyma.08G044200	GmWAK24	0.172462	0.104854	0.0989703	0.0101293	0	0
glyma.Wm82.gnm4.ann1.Glyma.08G044300	GmWAK25	2.58875	2.11458	1.41524	0.82123	1.52231	0.00874785
glyma.Wm82.gnm4.ann1.Glyma.08G094400	GmWAK26	3.062	0.035295	0.0226752	0.724725	0.0747925	0
glyma.Wm82.gnm4.ann1.Glyma.09G014900	GmWAK27	2.98462	1.20916	1.19528	0.206229	0.280544	0.00665115
glyma.Wm82.gnm4.ann1.Glyma.09G027500	GmWAK28	0.411299	0.156273	0.0418837	0.0187205	0.082856	0
glyma.Wm82.gnm4.ann1.Glyma.09G027600	GmWAK29	0.395699	0.188019	0.0490001	0.0759175	0.0455051	0
glyma.Wm82.gnm4.ann1.Glyma.09G027700	GmWAK30	0.171217	0.0888862	0.0516466	0.00471937	0	0
glyma.Wm82.gnm4.ann1.Glyma.09G027800	GmWAK31	0	0	0	0	0	0
glyma.Wm82.gnm4.ann1.Glyma.09G027900	GmWAK32	0.44159	1.00907	1.62582	2.51735	0.258596	0
glyma.Wm82.gnm4.ann1.Glyma.09G116300	GmWAK33	0.498743	0.15028	0.134945	1.15987	0.274554	0.372401
glyma.Wm82.gnm4.ann1.Glyma.09G181600	GmWAK34	23.9556	8.48679	4.34898	6.76365	5.35709	0.611447
glyma.Wm82.gnm4.ann1.Glyma.09G181960	GmWAK35	4.44823	0.519476	0.518796	3.11029	0.318795	0.0117689
glyma.Wm82.gnm4.ann1.Glyma.10G271200	GmWAK36	0.945249	0.480287	0.274128	0.015676	0.199109	0
glyma.Wm82.gnm4.ann1.Glyma.10G271600	GmWAK37	1.06987	5.50586	4.43056	0.494486	1.2883	0.0349993
glyma.Wm82.gnm4.ann1.Glyma.11G223200	GmWAK38	19.1134	0.644646	0.0396115	0.111664	0.141332	0.305938
glyma.Wm82.gnm4.ann1.Glyma.12G198000	GmWAK39	4.03734	3.57461	1.00687	0.0383385	0.544067	0.0060226
glyma.Wm82.gnm4.ann1.Glyma.12G198100	GmWAK40	5.97908	22.7764	8.67365	0.531925	4.03546	0.140409
glyma.Wm82.gnm4.ann1.Glyma.13G032600	GmWAK41	3.21333	0.427822	1.03973	2.27227	0.786933	0
glyma.Wm82.gnm4.ann1.Glyma.13G032700	GmWAK42	2.42252	0.435861	1.26489	0.522698	0.65356	0.0705268
glyma.Wm82.gnm4.ann1.Glyma.13G033000	GmWAK43	1.7e-07	1.5836	6.86263	0.187837	3.26e-06	0.078128
glyma.Wm82.gnm4.ann1.Glyma.13G033200	GmWAK44	0.368484	0.883709	1.78103	0.0617295	0.713224	0
glyma.Wm82.gnm4.ann1.Glyma.13G033400	GmWAK45	1.77159	9.15668	19.422	0.868672	3.45479	0.348135
glyma.Wm82.gnm4.ann1.Glyma.13G033500	GmWAK46	0.404048	3.08139	5.03728	5.22206	1.1882	0
glyma.Wm82.gnm4.ann1.Glyma.13G033900	GmWAK47	0.610712	2.93653	2.01372	0.420482	1.51148	0.0232894
glyma.Wm82.gnm4.ann1.Glyma.13G035700	GmWAK48	8.6174	0.537589	0.98701	0.194005	0.477908	0
glyma.Wm82.gnm4.ann1.Glyma.13G035800	GmWAK49	1.12759	0.319087	0.418241	0.214005	0.820459	0.299187
glyma.Wm82.gnm4.ann1.Glyma.13G035900	GmWAK50	0.165694	0.625739	0.0549173	0.172078	0.145955	0
glyma.Wm82.gnm4.ann1.Glyma.14G113200	GmWAK51	0	1.27066	5.61209	0	0.130254	0
glyma.Wm82.gnm4.ann1.Glyma.14G157600	GmWAK52	4.60382	4.18e-05	0	0	0	0
glyma.Wm82.gnm4.ann1.Glyma.14G157700	GmWAK53	16.2443	0.12821	0.332255	0.0441277	0.443943	0.00878295
glyma.Wm82.gnm4.ann1.Glyma.14G157900	GmWAK54	0	0	0	0	0	0
glyma.Wm82.gnm4.ann1.Glyma.14G158200	GmWAK55	1.11248	0	0	0	0	0
glyma.Wm82.gnm4.ann1.Glyma.14G158300	GmWAK56	3.90009	1.48612	0.999055	0.612163	1.64844	0.291967
glyma.Wm82.gnm4.ann1.Glyma.14G158600	GmWAK57	0.526942	0	0	0.0597165	0.0177197	0.036363
glyma.Wm82.gnm4.ann1.Glyma.14G118700	GmWAK58	0.0872644	0	0	0.0210461	0	0
glyma.Wm82.gnm4.ann1.Glyma.14G118800	GmWAK59	0.536096	0.149713	0.20884	0.0440261	0.220885	0
glyma.Wm82.gnm4.ann1.Glyma.15G133400	GmWAK60	0.123433	0	0	0	0	0
glyma.Wm82.gnm4.ann1.Glyma.16G144000	GmWAK61	3.22635	2.62223	1.19985	1.78694	1.40741	0.0357005
glyma.Wm82.gnm4.ann1.Glyma.17G214100	GmWAK62	5.20812	4.1238	1.73628	0	0	0
glyma.Wm82.gnm4.ann1.Glyma.17G214200	GmWAK63	1.18909	2.05426	1.42144	0.444449	0.438984	0.000146833
glyma.Wm82.gnm4.ann1.Glyma.17G214400	GmWAK64	2.78986	4.67887	1.02808	0	0	0
glyma.Wm82.gnm4.ann1.Glyma.17G214500	GmWAK65	0.689167	1.13707	0.248682	0	0	0
glyma.Wm82.gnm4.ann1.Glyma.17G214700	GmWAK66	0.968148	3.53468	1.66235	0.355028	0.708676	0.00923025
glyma.Wm82.gnm4.ann1.Glyma.17G214900	GmWAK67	0.14106	0.276607	0.139308	0	0	0
glyma.Wm82.gnm4.ann1.Glyma.18G294400	GmWAK68	0.387635	0	0	0	0	0
glyma.Wm82.gnm4.ann1.Glyma.18G294800	GmWAK69	2.6125	0.200697	0.11862	0	0.253891	0.118235
glyma.Wm82.gnm4.ann1.Glyma.19G069300	GmWAK70	0	0	0	0	0	0
glyma.Wm82.gnm4.ann1.Glyma.19G069400	GmWAK71	3.70551	1.99432	2.20072	1.55757	2.63959	0.908023
glyma.Wm82.gnm4.ann1.Glyma.19G073200	GmWAK72	1.97266	0.904996	0.590034	2.07836	0.359701	0.194098
glyma.Wm82.gnm4.ann1.Glyma.19G188900	GmWAK73	0.458163	0.558487	0.0513817	0	0	0
glyma.Wm82.gnm4.ann1.Glyma.19G261000	GmWAK74	0.0568014	0.0610489	0.592423	0.362526	0.355129	0.0231079
